# Supplementary material for: Production of Active Poly- and Oligosaccharidic Fractions from Ulva sp. by Combining Enzyme-Assisted Extraction (EAE) and Depolymerization
Source: Metabolites. 2019 Sep 12;9(9):182. doi: 10.3390/metabo9090182 (PMC6780239; doi:10.3390/metabo9090182)
Supplement: Supplementary file 1 [file metabolites-09-00182-s001.zip]

Archive with 73 entries (68 files):
- Figures and Tables TIF/
- Figures and Tables TIF/Figure 5b.tif
- __MACOSX/
- __MACOSX/Figures and Tables TIF/
- __MACOSX/Figures and Tables TIF/._Figure 5b.tif
- Figures and Tables TIF/Figure 6.tif
- __MACOSX/Figures and Tables TIF/._Figure 6.tif
- Figures and Tables TIF/Figure 7.tif
- __MACOSX/Figures and Tables TIF/._Figure 7.tif
- Figures and Tables TIF/Figure 5a.tif
- __MACOSX/Figures and Tables TIF/._Figure 5a.tif
- Figures and Tables TIF/Figure 4e.tif
- __MACOSX/Figures and Tables TIF/._Figure 4e.tif
- Figures and Tables TIF/Figure 4d.tif
- __MACOSX/Figures and Tables TIF/._Figure 4d.tif
- Figures and Tables TIF/.DS_Store
- __MACOSX/Figures and Tables TIF/._.DS_Store
- Figures and Tables TIF/Figure 1.tif
- __MACOSX/Figures and Tables TIF/._Figure 1.tif
- Figures and Tables TIF/Figure 4a.tif
- __MACOSX/Figures and Tables TIF/._Figure 4a.tif
- Figures and Tables TIF/Figure 4c.tif
- __MACOSX/Figures and Tables TIF/._Figure 4c.tif
- Figures and Tables TIF/Figure 3.tif
- __MACOSX/Figures and Tables TIF/._Figure 3.tif
- Figures and Tables TIF/Figure 2.tif
- __MACOSX/Figures and Tables TIF/._Figure 2.tif
- Figures and Tables TIF/Figure 4b.tif
- __MACOSX/Figures and Tables TIF/._Figure 4b.tif
- Figures and Tables TIF/Table 2.tif
- __MACOSX/Figures and Tables TIF/._Table 2.tif
- Figures and Tables TIF/Table 3.tif
- __MACOSX/Figures and Tables TIF/._Table 3.tif
- Figures and Tables TIF/Table 1.tif
- __MACOSX/Figures and Tables TIF/._Table 1.tif
- Figures and Tables TIF/Table 4.tif
- __MACOSX/Figures and Tables TIF/._Table 4.tif
- Figures and Tables TIF/Table 5.tif
- __MACOSX/Figures and Tables TIF/._Table 5.tif
- Figures and Tables TIF/Table 7.tif
- __MACOSX/Figures and Tables TIF/._Table 7.tif
- Figures and Tables TIF/Supplementary materials/
- Figures and Tables TIF/Supplementary materials/Figure S2a.tif
- __MACOSX/Figures and Tables TIF/Supplementary materials/
- __MACOSX/Figures and Tables TIF/Supplementary materials/._Figure S2a.tif
- Figures and Tables TIF/Supplementary materials/Figure S2b.tif
- __MACOSX/Figures and Tables TIF/Supplementary materials/._Figure S2b.tif
- Figures and Tables TIF/Supplementary materials/Figure S2c.tif
- __MACOSX/Figures and Tables TIF/Supplementary materials/._Figure S2c.tif
- Figures and Tables TIF/Supplementary materials/Figure S3b.tif
- __MACOSX/Figures and Tables TIF/Supplementary materials/._Figure S3b.tif
- Figures and Tables TIF/Supplementary materials/Figure S2d.tif
- __MACOSX/Figures and Tables TIF/Supplementary materials/._Figure S2d.tif
- Figures and Tables TIF/Supplementary materials/Table S3.tif
- __MACOSX/Figures and Tables TIF/Supplementary materials/._Table S3.tif
- Figures and Tables TIF/Supplementary materials/Figure S2e.tif
- __MACOSX/Figures and Tables TIF/Supplementary materials/._Figure S2e.tif
- Figures and Tables TIF/Supplementary materials/Figure S3a.tif
- __MACOSX/Figures and Tables TIF/Supplementary materials/._Figure S3a.tif
- Figures and Tables TIF/Supplementary materials/Table S2b.tif
- __MACOSX/Figures and Tables TIF/Supplementary materials/._Table S2b.tif
- Figures and Tables TIF/Supplementary materials/Table S2a.tif
- __MACOSX/Figures and Tables TIF/Supplementary materials/._Table S2a.tif
- Figures and Tables TIF/Supplementary materials/Table S1a.tif
- __MACOSX/Figures and Tables TIF/Supplementary materials/._Table S1a.tif
- Figures and Tables TIF/Supplementary materials/Figure S1.tif
- __MACOSX/Figures and Tables TIF/Supplementary materials/._Figure S1.tif
- Figures and Tables TIF/Supplementary materials/Table S1b.tif
- __MACOSX/Figures and Tables TIF/Supplementary materials/._Table S1b.tif
- Figures and Tables TIF/Table 6.tif
- __MACOSX/Figures and Tables TIF/._Table 6.tif
- Figures and Tables TIF/Figure A1.tif
- __MACOSX/Figures and Tables TIF/._Figure A1.tif
